# Supplementary material for: Theoretical Thermal-Mechanical Modelling and Experimental Validation of a Three-Dimensional (3D) Electrothermal Microgripper with Three Fingers
Source: Micromachines (Basel). 2021 Dec 4;12(12):1512. doi: 10.3390/mi12121512 (PMC8709151; doi:10.3390/mi12121512)
Supplement: Supplementary file 1 [file micromachines-12-01512-s001.zip]

Archive with 2 entries (2 files):
- Data of micromachines.xlsx
- Figure.zip
