# Supplementary material for: Theoretical Thermal-Mechanical Modelling and Experimental Validation of a Three-Dimensional (3D) Electrothermal Microgripper with Three Fingers
Source: Micromachines (Basel). 2021 Dec 4;12(12):1512. doi: 10.3390/mi12121512 (PMC8709151; doi:10.3390/mi12121512)
Supplement: Supplementary file 1 [file micromachines-12-01512-s001.zip › Data of micromachines.xlsx]

## Sheet: Figure 10
Figure 10
Voltage	Tip displacement (μm)
	Measured result	Analytical result	Simulation result
9	34.463	39.544	39.146
10	38.157	43.5509	43.114
11	44.867	51.297	50.785
12	53.281	60.913	60.397
13	64.013	71.862	71.151
14	75.151	85.481	84.767
15	86.853	97.762	96.808
16	99.349	112.178	111.26
17	113.884	128.727	127.49

## Sheet: Figure 11
Figure 11(a)						Figure 11(b)
Size (mm)	Tip displacement (mm)					Size (mm)	Tip displacement (mm)
1.5	0.26688	0.26833	0.26688			1.5	0.21577
1.52	0.26692	0.26828	0.26683			1.52	0.21661
1.54	0.26695	0.26823	0.26678			1.54	0.21745
1.56	0.26698	0.26818	0.26673			1.56	0.21829
1.58	0.26701	0.26812	0.26668			1.58	0.21913
1.6	0.26703	0.26807	0.26663			1.6	0.21997
1.62	0.26705	0.26802	0.26658			1.62	0.22082
1.64	0.26706	0.26796	0.26652			1.64	0.22166
1.66	0.26707	0.26791	0.26647			1.66	0.22251
1.68	0.26708	0.26786	0.26642			1.68	0.22335
1.7	0.26709	0.2678	0.26636			1.7	0.2242
1.72	0.26709	0.26774	0.26631			1.72	0.22505
1.74	0.26709	0.26769	0.26625			1.74	0.2259
1.76	0.26709	0.26763	0.26619			1.76	0.22675
1.78	0.26708	0.26757	0.26613			1.78	0.2276
1.8	0.26708	0.26751	0.26608			1.8	0.22845
1.82	0.26707	0.26745	0.26602			1.82	0.22931
1.84	0.26705	0.26739	0.26596			1.84	0.23016
1.86	0.26704	0.26733	0.2659			1.86	0.23101
1.88	0.26702	0.26727	0.26583			1.88	0.23186
1.9	0.267	0.26721	0.26577			1.9	0.23272
1.92	0.26698	0.26714	0.26571			1.92	0.23357
1.94	0.26696	0.26708	0.26565			1.94	0.23443
1.96	0.26694	0.26702	0.26559			1.96	0.23528
1.98	0.26691	0.26695	0.26552			1.98	0.23614
2	0.26688	0.26688	0.26546			2	0.23699
2.02	0.26686	0.26682	0.26539			2.02	0.23785
2.04	0.26682	0.26675	0.26532			2.04	0.2387
2.06	0.26679	0.26669	0.26526			2.06	0.23955
2.08	0.26676	0.26662	0.26519			2.08	0.24041
2.1	0.26672	0.26655	0.26512			2.1	0.24126

## Sheet: Figure 12
Figure 12(a)							Figure 12(b)
	Tip displacement (mm)							Tip displacement (mm)
Temperature Size111111111111	400K	500K	600K	700K			Temperature Size111111111111	400K	500K	600K	700K
8	0.3144	0.628	0.9408	1.2529			20	0.0463	0.0925	0.1386	0.1846
8.1	0.31076	0.6207	0.92985	1.23826			22	0.0554	0.1106	0.1657	0.2207
8.2	0.30717	0.61352	0.9191	1.22394			24	0.0653	0.1304	0.1954	0.26
8.3	0.30365	0.6065	0.90859	1.20995			26	0.0759	0.1517	0.2272	0.3026
8.4	0.30022	0.59964	0.89831	1.19626			28	0.0874	0.1746	0.2616	0.3483
8.5	0.2969	0.5929	0.8882	1.1829			30	0.0971	0.1991	0.2983	0.3973
8.6	0.29357	0.58636	0.87841	1.16976			32	0.1128	0.2253	0.3375	0.4494
8.7	0.29035	0.57993	0.86878	1.15694			34	0.1267	0.2531	0.3791	0.5048
8.8	0.2872	0.57364	0.85936	1.14439			36	0.1414	0.2824	0.4231	0.5634
8.9	0.28411	0.56748	0.85013	1.1321			38	0.1569	0.3134	0.4695	0.6252
9	0.2811	0.5614	0.8411	1.1201			40	0.1732	0.3459	0.5183	0.6902
9.1	0.27813	0.55554	0.83224	1.10828			42	0.1903	0.3802	0.5695	0.7584
9.2	0.27524	0.54975	0.82357	1.09673			44	0.2083	0.416	0.6232	0.8299
9.3	0.2724	0.54408	0.81508	1.08542			46	0.227	0.4534	0.6792	0.9045
9.4	0.26961	0.53852	0.80675	1.07433			48	0.2465	0.4924	0.7377	0.9824
9.5	0.2669	0.5331	0.7986	1.0635			50	0.2669	0.5331	0.7986	1.0635
9.6	0.26421	0.52773	0.79059	1.05281			52	0.288	0.5753	0.8619	1.1478
9.7	0.26159	0.5225	0.78275	1.04236			54	0.301	0.6192	0.9276	1.235
9.8	0.25902	0.51736	0.77505	1.03212			56	0.3328	0.6646	0.9957	1.326
9.9	0.25649	0.51232	0.7675	1.02207			58	0.3563	0.7117	1.0662	1.4199
10	0.254	0.5074	0.7601	1.0122			60	0.3807	0.7604	1.1392	1.5171
10.1	0.25159	0.50253	0.75284	1.00253			62	0.4059	0.8107	1.2145	1.6175
10.2	0.24921	0.49777	0.7457	0.99304			64	0.4319	0.8686	1.2923	1.721
10.3	0.24687	0.4931	0.73871	0.98372			66	0.4586	0.9161	1.3725	1.8278
10.4	0.24457	0.48851	0.73184	0.97457			68	0.4862	0.9712	1.4551	1.9379
10.5	0.2423	0.484	0.7251	0.9656			70	0.5146	1.0279	1.5401	2.0511
10.6	0.2401	0.47958	0.71847	0.95676			72	0.5438	1.0863	1.6275	2.1676
10.7	0.23793	0.47524	0.71196	0.9481			74	0.5739	1.1463	1.7174	2.2873
10.8	0.23579	0.47094	0.70557	0.93959			76	0.6047	1.2078	1.8096	2.4101
10.9	0.23369	0.46678	0.69929	0.93122			78	0.6363	1.271	1.9043	2.5363
11	0.2316	0.4627	0.6931	0.923			80	0.6687	1.3358	2.0014	2.6656

## Sheet: Figure 13
Figure 13
Voltage (V)	Tip displacement (mm)
4	16.752	18.6133	15.8213	16.752
6	43.7413	41.88	41.88	39.504
8	79.1067	71.6613	74.4533	71.3267
10	120.987	116.688	110.749	106.04
12	171.243	163.563	159.144	153.589
14	230.805	219.413	214.984	214.008
16	295.021	282.245	268.963	272.625
18	366.683	348.069	336.901	330.493

## Sheet: Figrue 14
Figure 14
Voltage (V) Time (S)	Tip displacement (mm)
	4V	6V	8V	10V	12V	14V	16V	18V
0	0	0	0	0	0	0	0	0
5	5.584	13.0293	22.336	36.296	60.4933	76.3147	99.5813	132.155
10	9.30667	27.92	51.1867	74.4533	116.333	153.56	197.301	248.488
15	12.0987	35.3653	65.1467	96.7893	141.461	193.579	246.627	308.051
20	14.8907	40.0187	70.7307	107.957	157.283	213.123	272.685	337.832
25	14.8907	42.8107	73.5227	112.611	163.797	223.36	282.923	351.792
30	16.752	44.672	75.384	116.333	169.381	229.875	288.507	356.445
35	14.8907	42.8107	76.3147	117.264	169.381	229.875	292.229	361.099
40	15.8213	44.672	78.176	118.195	168.451	231.736	294.091	362.96
45	16.752	42.8107	77.2453	120.056	169.381	231.736	292.229	364.821
50	17.6827	43.7413	78.176	120.987	170.312	232.667	294.091	366.683
55	16.752	43.7413	79.1067	120.987	171.243	230.805	295.021	366.683
60	16.752	43.7413	79.1067	120.987	171.243	231.736	295.952	366.683
65	17.6827	32.5733	51.1867	78.176	111.68	143.323	196.371	236.389
70	12.0987	16.752	26.0587	40.9493	58.632	73.5227	101.443	121.917
75	7.44533	7.44533	13.0293	20.4747	29.7813	39.088	50.256	60.4933
80	5.584	4.65333	7.44533	11.168	14.8907	19.544	26.0587	33.504
85	3.72267	3.72267	1.86133	3.72267	9.30667	9.30667	13.96	19.544
90	2.792	3.72267	2.792	1.86133	5.584	4.65333	10.2373	13.0293
95	1.86133	1.86133	0.93067	0	2.792	3.72267	7.44533	7.44533
100	2.792	0.93067	0.93067	0.93067	0.93067	2.792	4.65333	5.584
105	1.86133	0	0.93067	0.93067	0	0	2.792	3.72267
110	2.792	0	0.93067	0	0	1.86133	1.86133	1.86133
115	1.86133	0	1.86133	0.93067	1.86133	0	1.86133	1.86133
120	0	0	0	0	0	0	0	0

## Sheet: Figure 15
Figure 15
Voltage (V)	Tip displacement (mm)
	Beam A	Beam B
0	0	0
2	19.544	25.0283
4	40.5263	59.9763
6	83.76	139.083
8	140.531	230.185

## Sheet: Figure 16
Figure 16(a)							Figure 16(b)
Voltage (V) Time (S)	Tip displacement (mm)					Voltage (V) Time (S)	Tip displacement (mm)
	4V	6V	8V				4V	6V	8V
0	0	0	0			0	0	0	0
5	8.376	11.168	22.336			5	14.8907	26.0587	50.256
10	13.0293	27.92	50.256			10	27.92	67.9387	119.125
15	14.8907	39.088	66.0773			15	40.0187	93.9973	164.728
20	18.6133	44.672	76.3147			20	47.464	111.68	190.787
25	20.4747	47.464	80.0373			25	52.1173	121.917	210.331
30	20.4747	50.256	85.6213			30	54.9093	131.224	220.568
35	22.336	51.1867	92.136			35	57.7013	133.085	228.013
40	21.4053	52.1173	93.9973			40	57.7013	138.669	231.736
45	22.336	53.048	95.8587			45	58.632	141.461	233.597
50	23.2667	53.9787	97.72			50	60.4933	141.461	234.528
55	24.1973	56.7707	98.6507			55	60.4933	140.531	233.597
60	26.0587	56.7707	102.373			60	61.424	139.6	232.667
65	26.0587	56.7707	103.304			65	61.424	139.6	231.736
70	26.9893	57.7013	106.096			70	60.4933	138.669	228.944
75	28.8507	59.5627	107.027			75	59.5627	137.739	228.013
80	28.8507	61.424	111.68			80	58.632	136.808	226.152
85	28.8507	63.2853	112.611			85	58.632	135.877	222.429
90	31.6427	65.1467	115.403			90	58.632	134.947	221.499
95	30.712	65.1467	119.125			95	54.9093	134.016	218.707
100	31.6427	66.0773	122.848			100	54.9093	132.155	216.845
105	33.504	67.9387	124.709			105	52.1173	132.155	214.053
110	32.5733	69.8	125.64			110	53.048	130.293	213.123
115	33.504	70.7307	128.432			115	53.9787	130.293	210.331
120	35.3653	72.592	127.501			120	53.048	128.432	207.539
125	34.4347	72.592	125.64			125	53.048	127.501	205.677
130	35.3653	72.592	129.363			130	51.1867	124.709	203.816
135	37.2267	73.5227	129.363			135	51.1867	125.64	201.955
140	39.088	76.3147	130.293			140	52.1173	123.779	199.163
145	37.2267	79.1067	134.016			145	51.1867	122.848	198.232
150	37.2267	80.0373	135.877			150	51.1867	122.848	197.301
155	39.088	80.968	137.739			155	51.1867	120.987	195.44
160	40.0187	82.8293	136.808			160	49.3253	119.125	192.648
165	40.0187	82.8293	138.669			165	48.3947	118.195	191.717
170	40.0187	82.8293	139.6			170	48.3947	119.125	190.787
175	39.088	81.8987	140.531			175	47.464	117.264	189.856
180	40.0187	82.8293	140.531			180	47.464	115.403	188.925
185	40.0187	81.8987	140.531			185	47.464	115.403	188.925
190	40.9493	81.8987	141.461			190	47.464	114.472	185.203
195	41.88	86.552	140.531			195	47.464	114.472	185.203
200	41.88	86.552	141.461			200	46.5333	114.472	184.272
205	41.88	85.6213	143.323			205	47.464	112.611	184.272
210	40.0187	85.6213	142.392			210	48.3947	113.541	183.341
215	25.128	69.8	123.779			215	35.3653	72.592	136.808
220	22.336	52.1173	96.7893			220	19.544	34.4347	70.7307
225	20.4747	45.6027	80.0373			225	9.30667	9.30667	29.7813
230	16.752	38.1573	72.592			230	1.86133	-4.65333	3.72267
235	16.752	36.296	67.008			235	-2.792	-15.8213	-16.752
240	14.8907	36.296	64.216			240	-8.376	-22.336	-26.0587
245	17.6827	32.5733	58.632			245	-11.168	-27.92	-33.504
250	15.8213	31.6427	56.7707			250	-11.168	-29.7813	-38.1573
255	13.0293	27.92	53.9787			255	-12.0987	-31.6427	-41.88
260	12.0987	27.92	51.1867			260	-12.0987	-30.712	-43.7413
265	11.168	26.0587	48.3947			265	-11.168	-30.712	-42.8107
270	11.168	25.128	48.3947			270	-10.2373	-31.6427	-42.8107
275	10.2373	24.1973	44.672			275	-10.2373	-30.712	-40.9493
280	10.2373	24.1973	43.7413			280	-10.2373	-29.7813	-40.9493
285	10.2373	23.2667	40.9493			285	-10.2373	-28.8507	-39.088
290	10.2373	21.4053	38.1573			290	-8.376	-27.92	-37.2267
295	9.30667	20.4747	35.3653			295	-8.376	-27.92	-34.4347
300	8.376	17.6827	32.5733			300	-9.30667	-26.0587	-33.504
305	8.376	16.752	28.8507			305	-9.30667	-26.0587	-29.7813
310	7.44533	14.8907	27.92			310	-8.376	-23.2667	-27.92
315	8.376	13.0293	26.0587			315	-8.376	-20.4747	-26.0587
320	6.51467	13.0293	22.336			320	-7.44533	-19.544	-24.1973
325	6.51467	12.0987	21.4053			325	-7.44533	-16.752	-21.4053
330	6.51467	10.2373	20.4747			330	-7.44533	-15.8213	-19.544
335	5.584	10.2373	18.6133			335	-4.65333	-13.96	-16.752
340	6.51467	8.376	17.6827			340	-5.584	-13.96	-15.8213
345	3.72267	7.44533	15.8213			345	-4.65333	-13.0293	-13.96
350	4.65333	5.584	14.8907			350	-4.65333	-13.0293	-11.168
355	3.72267	5.584	12.0987			355	-3.72267	-11.168	-7.44533
360	2.792	6.51467	11.168			360	-3.72267	-10.2373	-7.44533
365	0.93067	4.65333	8.376			365	-3.72267	-9.30667	-7.44533
370	1.86133	4.65333	8.376			370	-3.72267	-8.376	-7.44533
375	1.86133	4.65333	6.51467			375	-3.72267	-7.44533	-5.584
380	0.93067	3.72267	5.584			380	-2.792	-6.51467	-4.65333
385	0.93067	4.65333	3.72267			385	-0.93067	-4.65333	-4.65333
390	0.93067	2.792	1.86133			390	-0.93067	-4.65333	-3.72267
395	0.93067	1.86133	1.86133			395	0	-3.72267	-4.65333
400	0	0	2.792			400	0.93067	-3.72267	-3.72267
405	0.93067	0	0.93067			405	0.93067	-1.86133	-1.86133
410	0	0.93067	0.93067			410	0.93067	-0.93067	-1.86133
415	0	0	0.93067			415	0	0	0
420	0	0	0			420	0	0	0
